# Supplementary material for: Enhancing Self-Care Consultation Skills in Pharmacy Education: Benefits of Virtual Patients and Artificial Intelligence—A Scoping Review
Source: Pharmacy (Basel). 2026 May 11;14(3):71. doi: 10.3390/pharmacy14030071 (PMC13214858; doi:10.3390/pharmacy14030071)
Supplement: Supplementary file 1 [file pharmacy-14-00071-s001.zip]

Archive with 2 entries (2 files):
- File S1. Full Electronic Search Strategy.pdf
- Table S1. PRISMA-ScR-Checklist.pdf
